# Supplementary material for: Detection of Frozen–Thawed Duck Fatty Liver by MALDI-TOF Mass Spectrometry: A Chemometrics Study
Source: Molecules. 2021 Jun 9;26(12):3508. doi: 10.3390/molecules26123508 (PMC8229872; doi:10.3390/molecules26123508)
Supplement: Supplementary file 1 [file molecules-26-03508-s001.zip]

Archive with 1 entries (1 files):
- molecules-1217909-supplementary.xlsx
