# Supplementary material for: Detection of Frozen–Thawed Duck Fatty Liver by MALDI-TOF Mass Spectrometry: A Chemometrics Study
Source: Molecules. 2021 Jun 9;26(12):3508. doi: 10.3390/molecules26123508 (PMC8229872; doi:10.3390/molecules26123508)
Supplement: Supplementary file 1 [file molecules-26-03508-s001.zip › molecules-1217909-supplementary.xlsx]

## Sheet: F
Index	Mass	DAve	PTTA	PWKW	PAD	F0	F7	F14
53	3606.47	8.9	< 0.000001	< 0.000001	< 0.000001	4.41	9.99	13.31
114	6282.44	6.38	< 0.000001	< 0.000001	< 0.000001	2.09	5.09	8.47
3	2074.33	4.76	< 0.000001	< 0.000001	< 0.000001	8.71	9.38	4.62
82	4627.76	4.52	< 0.000001	< 0.000001	< 0.000001	2.74	5.07	7.26
85	4742.28	3.23	< 0.000001	< 0.000001	< 0.000001	1.96	3.06	5.19
50	3487.26	6.88	< 0.000001	< 0.000001	< 0.000001	6.68	12.81	5.94
18	2386.78	2.34	< 0.000001	< 0.000001	< 0.000001	5.39	4.86	3.05
66	4004.2	1.43	< 0.000001	< 0.000001	0.000128	2.53	2.92	3.96
80	4559.78	1.52	< 0.000001	< 0.000001	< 0.000001	1.58	2.06	3.1
57	3754.06	1.88	< 0.000001	< 0.000001	< 0.000001	2.32	2.67	4.2
93	5226.1	1.06	< 0.000001	< 0.000001	0.309	1.75	2.59	2.82
11	2273.9	2.84	< 0.000001	< 0.000001	0	5.62	FT14	2.78
72	4264.32	1.34	< 0.000001	< 0.000001	0.775	2.67	3.63	4.01
75	4366.47	2.14	< 0.000001	< 0.000001	0.000138	2.98	4.48	5.12
74	4332.94	4.49	< 0.000001	< 0.000001	0.00897	6.1	9.67	10.59
30	2806.27	1.64	< 0.000001	< 0.000001	< 0.000001	3.11	4.19	4.75
36	2965.94	6.52	< 0.000001	< 0.000001	< 0.000001	5.22	8.03	11.74
20	2420.51	4.1	< 0.000001	< 0.000001	< 0.000001	4.37	3.95	8.05
1	2022.25	23.38	< 0.000001	< 0.000001	< 0.000001	28.97	10.83	5.59
91	5093.66	0.68	< 0.000001	< 0.000001	0.00379	1.47	2.15	2.12
92	5159.25	1.02	< 0.000001	< 0.000001	0.0000808	1.69	2.24	2.71
52	3570.02	4.29	< 0.000001	< 0.000001	< 0.000001	7.84	6.59	3.55
89	4990.07	3.25	< 0.000001	0.0000015	< 0.000001	5.02	3.13	1.78
86	4824.83	1.69	< 0.000001	< 0.000001	< 0.000001	2.3	3.14	4
98	5410.98	0.5	< 0.000001	< 0.000001	0.000715	1.07	1.56	1.33
38	3041.18	1.08	< 0.000001	< 0.000001	< 0.000001	3.56	3.2	4.28
99	5448.79	1.22	< 0.000001	< 0.000001	< 0.000001	1.79	3.01	2.24
27	2690.72	1.77	< 0.000001	< 0.000001	0.252	5.74	6.27	7.51
46	3367.35	1.01	< 0.000001	< 0.000001	< 0.000001	2.85	2.38	1.85
111	6025.58	0.72	< 0.000001	< 0.000001	< 0.000001	1.03	1.43	1.75
51	3555.44	19.12	< 0.000001	< 0.000001	< 0.000001	25.2	13	6.08
76	4384.96	1.76	< 0.000001	< 0.000001	0.0000479	3.26	4.93	5.02
83	4650.72	1.18	< 0.000001	< 0.000001	< 0.000001	1.89	1.95	3.07
28	2741.73	2.99	< 0.000001	< 0.000001	< 0.000001	4.26	5.91	7.26
100	5539.09	0.59	< 0.000001	< 0.000001	< 0.000001	1.53	1.87	1.28
12	2297.17	4.51	< 0.000001	< 0.000001	< 0.000001	8.74	5.4	4.23
37	2991.13	3.82	< 0.000001	< 0.000001	< 0.000001	5.56	5.12	8.94
31	2845.4	1.66	< 0.000001	< 0.000001	< 0.000001	5.29	6.69	6.95
48	3426.14	1.47	< 0.000001	< 0.000001	< 0.000001	4.31	3.28	4.75
58	3789.22	1.31	< 0.000001	< 0.000001	0.000375	4.51	4.05	5.36
2	2054.18	3.16	< 0.000001	< 0.000001	< 0.000001	6.01	3.48	2.86
78	4494.28	0.54	< 0.000001	< 0.000001	0.00102	1.41	1.93	1.96
21	2463.67	3.08	< 0.000001	< 0.000001	< 0.000001	5.97	2.88	3.61
24	2538.81	2.83	< 0.000001	< 0.000001	< 0.000001	5.92	7.06	8.76
94	5272.06	1.87	< 0.000001	< 0.000001	< 0.000001	2.12	3.03	3.99
9	2201.9	15.65	< 0.000001	< 0.000001	< 0.000001	11.42	11.7	27.07
101	5604.87	0.56	< 0.000001	< 0.000001	0.00139	1.27	1.76	1.82
43	3206.53	0.95	< 0.000001	< 0.000001	0.00000308	3.64	4.59	4.4
77	4395.74	1.59	< 0.000001	< 0.000001	0.0000221	3.49	5.08	4.88
45	3316.7	2.49	< 0.000001	< 0.000001	< 0.000001	5.05	6.4	7.54
47	3408.56	7.65	< 0.000001	0.00000867	< 0.000001	13.05	8.05	15.69
35	2938.02	1.74	< 0.000001	< 0.000001	< 0.000001	5.3	7.03	5.3
22	2478.39	3.54	< 0.000001	< 0.000001	< 0.000001	5.62	2.2	2.08
65	3969.42	0.58	< 0.000001	< 0.000001	0.00502	2.32	2.91	2.9
33	2904.87	1.3	< 0.000001	< 0.000001	< 0.000001	4.7	3.62	4.91
135	7787.97	0.12	< 0.000001	0.00000287	< 0.000001	0.36	0.34	0.24
16	2346.89	0.74	< 0.000001	< 0.000001	< 0.000001	3.58	3.62	2.89
39	3057.66	1.29	< 0.000001	0.0000497	< 0.000001	4.65	3.37	3.98
56	3719.4	1.16	< 0.000001	< 0.000001	< 0.000001	3.48	2.37	2.32
32	2861.11	1.34	< 0.000001	< 0.000001	< 0.000001	4.94	5.89	4.55
73	4277.96	0.98	< 0.000001	< 0.000001	< 0.000001	2.94	3.29	3.92
81	4587.74	0.58	< 0.000001	< 0.000001	0.00000909	1.68	1.99	2.26
161	9925.66	0.03	< 0.000001	< 0.000001	0	0.07	0.07	0.05
23	2501.01	0.99	< 0.000001	< 0.000001	0.0000766	3.84	3.41	2.85
110	5999.08	0.39	< 0.000001	< 0.000001	< 0.000001	0.96	1.05	1.35
168	10613.25	0.02	< 0.000001	< 0.000001	< 0.000001	0.04	0.04	0.03
68	4058.11	0.53	< 0.000001	< 0.000001	0.0000011	1.56	1.84	2.09
145	8447.81	0.35	< 0.000001	0.000102	0	0.61	0.29	0.64
17	2365.52	0.79	< 0.000001	0.00000273	< 0.000001	3.59	3.67	2.88
15	2332.35	1.87	< 0.000001	< 0.000001	< 0.000001	4.71	6.24	4.37
8	2176.48	6.5	< 0.000001	0.00184	< 0.000001	12.23	5.73	5.74
4	2095.49	1.53	< 0.000001	< 0.000001	< 0.000001	4.86	4.44	5.97
158	9438.37	0.04	< 0.000001	0.0000162	< 0.000001	0.1	0.08	0.06
167	10530.07	0.01	< 0.000001	< 0.000001	< 0.000001	0.04	0.04	0.03
10	2240.86	1.17	< 0.000001	0.00000526	< 0.000001	4.53	3.76	3.36
160	9783.42	0.03	0.00000174	0.00000928	0	0.07	0.06	0.05
166	10349.38	0.02	0.00000189	< 0.000001	< 0.000001	0.05	0.04	0.03
64	3942.79	0.68	0.00000281	< 0.000001	< 0.000001	2.21	2.72	2.04
7	2165.8	2.05	0.00000297	0.00053	< 0.000001	5.79	3.95	3.73
95	5313.49	0.32	0.00000358	0.0000309	< 0.000001	1.18	1.25	0.93
169	10699.22	0.01	0.00000382	< 0.000001	< 0.000001	0.04	0.04	0.02
171	11098.04	0.01	0.00000394	< 0.000001	< 0.000001	0.03	0.03	0.02
44	3246.55	20.31	0.00000412	0.00000718	0.00000857	49.74	70.05	69.34
164	10236.78	0.02	0.00000572	0.0000141	< 0.000001	0.05	0.05	0.04
136	7846.62	0.07	0.00000717	0.000188	< 0.000001	0.27	0.28	0.2
87	4854.94	0.44	0.00000893	0.0000163	< 0.000001	1.39	1.55	1.83
162	10035.5	0.02	0.00000893	0.0000267	< 0.000001	0.06	0.06	0.04
175	11704.89	0.01	0.00000921	< 0.000001	< 0.000001	0.03	0.02	0.02
29	2792.56	0.5	0.0000102	0.0000623	0.0767	3.34	3.37	2.87
109	5974.02	0.22	0.0000102	< 0.000001	0.0000152	0.84	0.94	1.05
6	2137.04	2.61	0.0000135	0.000243	< 0.000001	5.73	3.13	3.15
176	11869.8	0.01	0.000014	< 0.000001	0	0.03	0.02	0.01
119	6744.44	0.19	0.0000177	0.000532	< 0.000001	0.71	0.66	0.52
163	10110.01	0.02	0.0000196	0.0000709	< 0.000001	0.05	0.05	0.04
13	2310.22	4.39	0.0000206	0.226	< 0.000001	8.93	4.54	4.71
55	3700.84	0.57	0.0000254	0.000206	< 0.000001	3.35	2.78	3.09
174	11603.21	0.01	0.0000335	< 0.000001	0	0.03	0.03	0.02
5	2119.1	1.44	0.0000404	0.0012	< 0.000001	4.55	3.57	3.11
115	6419.25	0.18	0.0000404	< 0.000001	< 0.000001	0.65	0.69	0.51
173	11533.97	0.01	0.0000416	< 0.000001	0	0.03	0.03	0.02
71	4226.33	0.52	0.0000588	0.000892	0.437	2.88	3.3	3.39
116	6490.11	0.14	0.0000769	0.000135	< 0.000001	0.66	0.66	0.52
172	11370.32	0.01	0.0000854	0.00000928	0	0.03	0.03	0.02
178	13252.32	0.01	0.000106	< 0.000001	0	0.02	0.02	0.01
19	2412.26	1.49	0.000121	< 0.000001	0	5.86	5.47	6.96
59	3809.19	0.52	0.000139	0.000102	< 0.000001	2.2	2.33	2.72
112	6095.42	0.18	0.000176	0.00000208	< 0.000001	0.79	0.81	0.63
154	9136.2	0.02	0.000218	0.00016	< 0.000001	0.1	0.1	0.07
140	8041.81	0.05	0.000233	0.000162	< 0.000001	0.2	0.2	0.15
179	13503.49	0.01	0.000243	< 0.000001	0	0.02	0.01	0.01
152	9034.76	0.03	0.000295	0.0000871	< 0.000001	0.1	0.1	0.08
182	16282.47	0.01	0.0003	< 0.000001	0	0.02	0.02	0.01
137	7896.42	0.07	0.000322	0.0000659	< 0.000001	0.23	0.21	0.16
180	14595.75	0.01	0.000324	< 0.000001	0	0.02	0.02	0.01
157	9388.73	0.03	0.000343	0.0128	< 0.000001	0.1	0.09	0.07
181	15377.99	0.01	0.00036	< 0.000001	0	0.02	0.02	0.01
123	7061.95	0.15	0.000464	0.0000166	< 0.000001	0.49	0.64	0.58
153	9076.38	0.03	0.000476	0.000135	< 0.000001	0.1	0.1	0.07
124	7101.14	0.1	0.0005	0.000077	< 0.000001	0.36	0.39	0.29
183	16773.78	0.01	0.000672	< 0.000001	0	0.02	0.02	0.01
159	9645.68	0.14	0.000731	0.0000857	0	0.26	0.13	0.11
125	7140.87	0.1	0.000791	0.00000385	< 0.000001	0.35	0.39	0.29
34	2923.67	1.34	0.000805	0.0582	< 0.000001	5.74	4.58	4.41
156	9289.14	0.02	0.000831	0.00256	< 0.000001	0.09	0.09	0.07
96	5346.12	0.21	0.000854	0.00102	< 0.000001	1.34	1.38	1.17
155	9194.17	0.02	0.00171	0.00043	< 0.000001	0.09	0.09	0.07
40	3069	0.56	0.00171	0.00319	< 0.000001	3.65	3.78	4.22
134	7694.97	0.06	0.00209	0.0103	< 0.000001	0.26	0.26	0.2
133	7645.62	0.06	0.0022	0.000232	< 0.000001	0.24	0.26	0.2
185	17265.02	0.01	0.0024	< 0.000001	< 0.000001	0.02	0.02	0.01
41	3117.8	0.58	0.00256	0.000169	0.15	4.71	4.63	4.13
132	7614.6	0.06	0.00365	0.0000871	< 0.000001	0.24	0.26	0.2
97	5383.44	0.21	0.00422	< 0.000001	< 0.000001	0.92	1.07	1.13
138	7934.82	0.05	0.0064	0.000922	< 0.000001	0.21	0.2	0.16
103	5695.99	1.12	0.00643	< 0.000001	0	1.99	2.15	3.11
139	7999.29	0.04	0.00805	0.0109	< 0.000001	0.21	0.21	0.17
26	2651.76	21.71	0.0124	0.000536	< 0.000001	68.65	82.54	90.36
184	16961.28	0.01	0.0143	< 0.000001	0	0.03	0.02	0.01
141	8121	0.04	0.0148	0.0254	< 0.000001	0.19	0.19	0.16
61	3845.96	0.88	0.0164	0.0123	0	3.91	4.07	3.19
90	5058.67	0.16	0.0183	0.00155	< 0.000001	0.97	1.13	0.99
117	6541.12	0.1	0.0203	0.00996	< 0.000001	0.61	0.64	0.55
120	6853.36	0.1	0.0276	0.0022	< 0.000001	0.54	0.6	0.64
118	6617.12	0.22	0.0288	0.00222	< 0.000001	1.09	1.31	1.28
165	10303	0.01	0.0316	0.0174	< 0.000001	0.05	0.05	0.04
170	10910.14	0.01	0.0344	0.0119	< 0.000001	0.05	0.04	0.04
127	7279	0.08	0.037	0.0177	< 0.000001	0.51	0.58	0.5
69	4090.05	0.26	0.039	0.0109	< 0.000001	1.48	1.74	1.53
102	5660.68	0.29	0.0498	0.000619	0	1.43	1.36	1.65
79	4528.97	0.18	0.0535	0.0542	0.0000113	1.42	1.6	1.48
128	7338.63	0.08	0.0613	0.0406	< 0.000001	0.44	0.36	0.41
63	3891.05	0.24	0.062	0.0406	< 0.000001	1.93	1.89	2.12
146	8524.75	0.36	0.0637	0.00129	0	0.63	0.27	0.5
54	3685.4	0.27	0.0785	0.0644	< 0.000001	2.48	2.69	2.75
144	8353.35	0.03	0.0798	0.354	< 0.000001	0.19	0.16	0.16
60	3827.9	0.36	0.0842	0.442	< 0.000001	3.13	2.8	2.76
70	4148.84	0.18	0.0844	0.0434	< 0.000001	2.39	2.47	2.3
126	7209.07	0.05	0.0857	0.338	< 0.000001	0.41	0.41	0.36
113	6124.45	0.09	0.0913	0.141	< 0.000001	0.92	0.98	0.89
130	7486.02	0.05	0.098	0.0682	< 0.000001	0.37	0.33	0.37
49	3441.38	0.28	0.103	0.0000754	< 0.000001	3.61	3.88	3.72
62	3864.66	0.32	0.112	0.0196	< 0.000001	2.64	2.61	2.32
147	8564.67	0.6	0.121	0.115	0	0.81	0.21	0.43
129	7377.08	0.05	0.123	0.0649	< 0.000001	0.43	0.37	0.42
104	5738.84	2.36	0.16	0.0000309	0	3.2	0.84	2.06
150	8855.88	0.02	0.164	0.0352	< 0.000001	0.12	0.12	0.1
84	4678.23	1.96	0.184	0.061	< 0.000001	10.71	8.75	9.81
149	8795.21	0.03	0.241	0.002	0	0.13	0.12	0.1
142	8208.96	0.02	0.25	0.137	< 0.000001	0.18	0.19	0.17
177	12370.22	0.06	0.271	< 0.000001	0	0.08	0.03	0.08
88	4960.76	0.18	0.315	0.935	< 0.000001	2.01	1.89	1.83
148	8707.79	0.07	0.365	0.0305	0	0.19	0.13	0.14
106	5857.54	0.09	0.366	0.000892	0	0.83	0.87	0.78
122	7023.02	0.03	0.489	0.361	< 0.000001	0.42	0.43	0.4
105	5814.22	0.18	0.552	< 0.000001	0	1.13	0.98	0.95
25	2596.68	1.61	0.558	0.0657	< 0.000001	18.74	20.35	19.3
42	3160.76	0.13	0.572	0.625	0.00641	3.17	3.17	3.04
14	2323.78	0.18	0.689	0.395	< 0.000001	4.7	4.87	4.74
131	7522.38	0.02	0.693	0.364	< 0.000001	0.34	0.32	0.33
121	6894.55	0.03	0.76	0.767	< 0.000001	0.63	0.63	0.6
108	5917.86	0.05	0.789	0.0384	0	0.76	0.77	0.81
151	8983.94	0.01	0.799	0.165	< 0.000001	0.12	0.12	0.12
67	4020.43	0.08	0.85	0.138	< 0.000001	3.01	2.93	2.98
107	5888.74	0.04	0.859	0.00938	0	0.87	0.88	0.84
143	8291.96	0.01	0.897	0.361	< 0.000001	0.19	0.19	0.2

## Sheet: FT
Index	Mass	DAve	PTTA	PWKW	PAD	FT0	FT7	FT14
34	2937.85	2.56	< 0.000001	< 0.000001	< 0.000001	6.26	3.7	4.09
20	2419.31	5.29	< 0.000001	< 0.000001	< 0.000001	4.22	9.5	7.93
25	2596.69	20.09	< 0.000001	< 0.000001	< 0.000001	26.64	13.23	6.56
47	3487.14	6.28	< 0.000001	< 0.000001	< 0.000001	10.5	4.52	4.22
79	4561.31	2.05	< 0.000001	< 0.000001	< 0.000001	1.9	3.64	3.95
33	2922.58	3.05	< 0.000001	< 0.000001	< 0.000001	4.7	3.22	6.26
35	2965.82	8.93	< 0.000001	< 0.000001	< 0.000001	12.95	6.36	15.29
37	3019.94	16.44	< 0.000001	< 0.000001	< 0.000001	3.34	5.32	19.77
48	3540.09	1.78	< 0.000001	< 0.000001	< 0.000001	5.72	5.65	3.94
83	4678.15	9.53	< 0.000001	< 0.000001	< 0.000001	15.06	5.52	5.59
81	4627.93	3.94	< 0.000001	< 0.000001	< 0.000001	6.24	7.54	3.6
31	2861.08	2.21	< 0.000001	< 0.000001	< 0.000001	3.98	4.13	6.19
42	3246.59	45.42	< 0.000001	< 0.000001	< 0.000001	64.91	39.05	84.47
28	2741.25	5.41	< 0.000001	< 0.000001	< 0.000001	6.75	4.67	10.08
40	3123.48	4.19	< 0.000001	< 0.000001	< 0.000001	6.12	4.04	8.24
29	2805.96	2.94	< 0.000001	< 0.000001	< 0.000001	3.43	4.11	6.36
91	5139.5	2.02	< 0.000001	< 0.000001	< 0.000001	1.95	3.62	1.59
32	2900.96	3.64	< 0.000001	< 0.000001	< 0.000001	4.25	3.76	7.4
43	3317.01	6.52	< 0.000001	< 0.000001	< 0.000001	5.82	5.75	12.27
26	2651.58	63.33	< 0.000001	< 0.000001	< 0.000001	72.62	106.19	42.86
59	3845.79	3.09	< 0.000001	< 0.000001	< 0.000001	5.72	2.62	3.95
63	3968.6	1.13	< 0.000001	< 0.000001	0.000675	2.98	2.47	3.6
41	3161.14	1.12	< 0.000001	< 0.000001	0.334	3.36	3.03	2.24
57	3811.17	1.05	< 0.000001	< 0.000001	0.0000567	3.04	2.23	3.28
62	3942.03	1.04	< 0.000001	< 0.000001	0	2.82	2.52	1.79
15	2332.52	2.17	< 0.000001	< 0.000001	< 0.000001	4.33	3.33	5.5
60	3865.12	1.01	< 0.000001	< 0.000001	< 0.000001	2.19	2.27	3.2
110	5998.21	0.5	< 0.000001	< 0.000001	0	1.08	1.54	1.58
100	5519.86	0.68	< 0.000001	< 0.000001	< 0.000001	1.6	1.31	0.92
61	3890.67	1.02	< 0.000001	< 0.000001	< 0.000001	1.91	2.48	2.93
9	2202.19	14.14	< 0.000001	< 0.000001	< 0.000001	18.84	25.02	10.88
111	6025.73	0.59	< 0.000001	< 0.000001	0	1.29	1.84	1.88
97	5383.11	0.43	< 0.000001	< 0.000001	< 0.000001	1.11	1.13	1.55
94	5272.71	1.48	< 0.000001	< 0.000001	< 0.000001	3.94	2.47	3.86
64	4002.3	0.9	< 0.000001	< 0.000001	< 0.000001	3.17	3.59	2.69
14	2323.62	1.17	< 0.000001	< 0.000001	< 0.000001	4.9	3.73	4.48
7	2135.17	2.71	< 0.000001	< 0.000001	0	2.93	4.18	5.63
92	5157.87	0.8	< 0.000001	< 0.000001	0.000305	2.53	2.68	1.88
101	5539.92	0.71	< 0.000001	< 0.000001	< 0.000001	1.81	1.57	1.1
39	3068.23	1.18	< 0.000001	< 0.000001	< 0.000001	3.9	4.11	5.08
38	3056.03	2.27	< 0.000001	< 0.000001	< 0.000001	3.89	3.75	6.01
66	4057.76	0.7	< 0.000001	< 0.000001	0.0151	1.84	2.06	2.54
55	3753.82	1.03	< 0.000001	< 0.000001	< 0.000001	3.32	3.96	2.93
45	3426.46	1.8	< 0.000001	< 0.000001	< 0.000001	4.53	5.46	3.66
102	5606.47	0.74	< 0.000001	< 0.000001	0.000379	1.83	2.07	1.33
49	3555.18	7.05	< 0.000001	< 0.000001	< 0.000001	9.43	10.85	3.8
3	2076.34	2.36	< 0.000001	< 0.000001	< 0.000001	7.1	4.74	5.28
71	4225.24	0.93	< 0.000001	< 0.000001	< 0.000001	3.57	3.1	4.03
10	2240.64	2.15	< 0.000001	< 0.000001	< 0.000001	3.5	5.07	2.91
114	6282.17	4.26	< 0.000001	< 0.000001	< 0.000001	6.05	8.68	4.41
90	5094.02	0.59	< 0.000001	< 0.000001	0	2.03	2.23	1.64
118	6574.76	0.26	< 0.000001	< 0.000001	< 0.000001	0.79	0.62	0.53
104	5694.74	2.03	< 0.000001	< 0.000001	0	3.21	3.34	1.31
65	4030.72	0.92	< 0.000001	< 0.000001	0.0000111	2.46	2.45	3.38
86	4958.5	0.54	< 0.000001	< 0.000001	0.0213	2	1.89	1.46
87	4989.45	0.64	< 0.000001	< 0.000001	0	2.19	2.06	1.56
6	2117.53	1.35	< 0.000001	0.000541	< 0.000001	2.77	3.9	4.12
109	5974.84	0.39	< 0.000001	< 0.000001	0	0.98	1.12	1.38
27	2690.03	2.17	< 0.000001	0.0000124	< 0.000001	8.07	10.11	10.23
98	5409.37	0.39	0.0000023	< 0.000001	< 0.000001	1.41	1.2	1.59
117	6540.2	0.22	0.00000433	< 0.000001	< 0.000001	0.71	0.69	0.49
30	2845.38	1.39	0.00000519	0.000354	< 0.000001	6.49	5.81	7.2
4	2095.41	1.34	0.0000081	< 0.000001	< 0.000001	4.95	5.07	6.29
129	7277.74	0.21	0.00000882	< 0.000001	< 0.000001	0.63	0.55	0.41
1	2023.4	2.59	0.000018	< 0.000001	< 0.000001	6.33	7.32	8.92
54	3719.88	0.77	0.0000252	< 0.000001	< 0.000001	2.54	3.31	3.08
95	5316.78	0.33	0.0000257	< 0.000001	< 0.000001	1.34	1.16	1
44	3408.17	7.84	0.0000283	< 0.000001	< 0.000001	13.3	16.83	8.99
152	8983.95	0.06	0.0000348	< 0.000001	0	0.13	0.18	0.17
76	4429.32	1.55	0.0000425	< 0.000001	< 0.000001	3	3.79	2.25
93	5226.58	0.6	0.0000498	0.000264	< 0.000001	2.57	3.06	2.46
99	5452.58	0.55	0.0000565	< 0.000001	< 0.000001	2.3	2.26	1.76
23	2538.57	1.79	0.0000583	0.00000104	< 0.000001	7.37	8.61	6.81
96	5346.29	0.32	0.0000599	< 0.000001	0	1.61	1.29	1.36
19	2412.78	7.34	0.0000621	< 0.000001	0	5.48	5.09	12.43
52	3686.55	0.54	0.0000803	0.00108	< 0.000001	3.21	2.68	3.2
72	4276.54	0.83	0.0000932	0.0139	< 0.000001	3.6	4	4.42
125	7061.9	0.25	0.000134	0.00152	< 0.000001	0.55	0.49	0.74
51	3668.61	0.45	0.000141	0.00000788	< 0.000001	2.25	2.04	1.79
122	6891.84	0.16	0.000186	0.00133	< 0.000001	0.69	0.53	0.62
157	9647.76	0.09	0.000186	< 0.000001	0	0.12	0.21	0.21
50	3606.62	2.12	0.000295	0.000504	< 0.000001	10.31	8.37	10.49
145	8446.96	0.32	0.000403	0.00241	0	0.36	0.53	0.68
36	2990.65	2.77	0.000477	0.0094	< 0.000001	6.72	8.26	9.5
12	2296.44	1.5	0.000526	< 0.000001	0	4	3.85	5.34
22	2501.2	0.9	0.000635	0.00002	< 0.000001	2.92	3.82	3.15
116	6495.35	0.2	0.000636	< 0.000001	< 0.000001	0.63	0.72	0.52
130	7337.73	0.16	0.000641	< 0.000001	< 0.000001	0.52	0.51	0.36
119	6615.26	0.39	0.000723	0.00000374	< 0.000001	1.2	1.39	1
21	2462.62	0.85	0.000769	0.000876	< 0.000001	3.58	4.43	3.6
85	4831.96	2.25	0.000799	0.000354	< 0.000001	6.72	7.38	5.13
167	12058.05	0.05	0.00105	< 0.000001	0	0.02	0.03	0.07
103	5657.71	0.45	0.00117	< 0.000001	0	1.69	1.58	1.24
131	7376.49	0.15	0.00165	< 0.000001	< 0.000001	0.52	0.52	0.37
163	10906.65	0.05	0.00169	0.00000329	0	0.04	0.05	0.08
77	4494.18	0.26	0.00187	0.000195	0.00000324	1.89	2.13	1.88
75	4397.41	1.79	0.00194	0.0000068	0	5.79	3.99	4.6
168	12253.92	0.05	0.00247	0.0000493	0	0.02	0.03	0.07
112	6093.86	0.19	0.0025	< 0.000001	< 0.000001	0.8	0.76	0.62
58	3827.75	0.47	0.00297	0.00586	< 0.000001	2.97	2.91	3.38
143	8177.26	0.21	0.00297	0.0000721	0	0.19	0.22	0.4
165	11222	0.06	0.00343	0.000017	0	0.03	0.04	0.09
164	11112.63	0.04	0.00352	0.0000494	0	0.02	0.04	0.06
169	12367.15	0.06	0.00418	0.0000324	0	0.02	0.03	0.08
170	12525.6	0.05	0.00419	0.000209	0	0.02	0.03	0.07
166	11803.81	0.09	0.00442	0.00000818	0	0.02	0.03	0.11
171	13149.01	0.04	0.00489	0.0000798	0	0.01	0.02	0.06
162	10806.96	0.05	0.00494	0.0000145	0	0.03	0.04	0.08
133	7523.41	0.13	0.00534	< 0.000001	< 0.000001	0.4	0.48	0.35
80	4586.67	0.4	0.00691	0.00000893	0.00502	2.26	2.33	1.93
144	8289.79	0.1	0.00866	0.000152	0	0.17	0.21	0.27
173	15122.56	0.05	0.009	0.00129	0	0.01	0.02	0.06
161	10658.78	0.04	0.00952	0.000205	0	0.03	0.04	0.07
139	7848.18	0.06	0.0108	< 0.000001	0	0.26	0.32	0.26
174	16438.6	0.07	0.0117	0.00426	0	0.01	0.02	0.08
172	14058.86	0.1	0.0124	0.000171	0	0.01	0.02	0.11
69	4128.28	0.33	0.0132	0.000174	< 0.000001	1.81	1.62	1.48
107	5856.86	0.3	0.0137	0.00666	0	1.11	0.81	0.98
176	18807.38	0.05	0.0137	0.0317	0	0.01	0.02	0.06
178	19910.99	0.05	0.0157	0.0366	0	0.01	0.02	0.06
177	19616.69	0.05	0.0157	0.0323	0	0.01	0.02	0.06
159	10119	0.09	0.017	0.00000414	0	0.05	0.07	0.14
175	18181.6	0.04	0.0173	0.0261	0	0.01	0.02	0.05
5	2110	0.79	0.0196	0.000313	< 0.000001	3.38	3.32	4.1
2	2054.54	0.95	0.0254	0.342	0	3.1	4.04	3.76
138	7809.43	0.06	0.029	< 0.000001	0	0.26	0.3	0.24
148	8686.6	0.13	0.0318	0.00062	0	0.13	0.15	0.25
67	4090.58	0.35	0.038	0.0128	< 0.000001	1.76	1.6	1.94
160	10300.54	0.06	0.0393	0.0000611	0	0.05	0.06	0.11
13	2315.4	0.5	0.0448	0.00143	< 0.000001	4.84	4.68	4.34
17	2364.23	0.57	0.0464	0.00258	< 0.000001	3.1	2.89	3.46
24	2556.21	0.55	0.0505	0.0306	0.000082	4.18	4.51	3.96
56	3787.93	0.48	0.0607	0.00495	0.0000331	4.99	4.67	5.15
113	6122.15	0.12	0.0644	0.0000117	< 0.000001	1.01	0.99	0.88
147	8564.37	0.43	0.0651	0.00247	0	0.21	0.24	0.64
18	2385.81	0.66	0.0659	0.014	< 0.000001	3.59	3.4	4.06
155	9385.2	0.04	0.0659	0.000157	0	0.1	0.11	0.14
16	2346.21	0.32	0.0779	0.363	< 0.000001	3.08	3.4	3.36
151	8859.83	0.07	0.0871	0.000121	0	0.12	0.15	0.2
70	4150.16	0.18	0.0926	0.0453	0.0103	2.59	2.42	2.46
84	4742.6	0.44	0.0948	0.000231	< 0.000001	4.01	3.57	3.6
149	8733.82	0.11	0.0965	0.00146	0	0.13	0.15	0.24
88	5041.47	0.16	0.107	0.00471	< 0.000001	1.05	1.07	0.9
154	9254.78	0.08	0.108	0.00807	0	0.1	0.11	0.18
156	9446.45	0.04	0.115	0.0000997	0	0.09	0.1	0.13
153	9204.76	0.04	0.129	0.00059	0	0.09	0.11	0.14
46	3442.14	0.25	0.132	0.232	< 0.000001	4.14	3.93	4.18
146	8520.36	0.57	0.133	0.00000847	0	0.23	0.24	0.79
78	4529.54	0.17	0.133	0.119	0.000007	1.56	1.73	1.6
120	6744.06	0.08	0.145	0.00365	< 0.000001	0.68	0.62	0.6
150	8783.65	0.05	0.167	0.00188	0	0.12	0.14	0.17
158	9948.25	0.11	0.209	0.00172	0	0.06	0.07	0.16
106	5815.15	0.37	0.228	< 0.000001	0	1.33	0.96	0.98
53	3700.89	0.18	0.254	0.0373	< 0.000001	3.41	3.6	3.56
68	4111.89	0.17	0.282	0.124	< 0.000001	1.57	1.74	1.58
73	4332.49	1.07	0.349	0.236	0.000125	9.63	10.23	9.16
74	4365.27	0.46	0.376	0.695	0	5.1	4.69	5.15
108	5888.66	0.13	0.384	0.725	0	1.09	0.96	1.05
121	6852.49	0.05	0.451	0.0518	< 0.000001	0.67	0.66	0.61
89	5058.46	0.1	0.49	0.382	< 0.000001	1.08	1.15	1.05
115	6420.61	0.07	0.498	0.00486	< 0.000001	0.65	0.65	0.58
141	7999.84	0.05	0.498	0.0341	0	0.21	0.23	0.26
8	2175.82	0.38	0.546	0.551	< 0.000001	5.24	5.35	5.62
124	7022.48	0.04	0.594	0.00607	< 0.000001	0.48	0.49	0.45
123	6968.89	0.03	0.594	0.00846	< 0.000001	0.42	0.46	0.44
105	5737.08	1.56	0.606	0.386	0	0.84	0.82	2.39
132	7485.74	0.06	0.699	0.0000037	0	0.45	0.47	0.41
134	7615.91	0.03	0.747	0.00418	0	0.27	0.28	0.26
136	7691.5	0.02	0.777	0.0000411	0	0.27	0.28	0.26
82	4647.22	0.15	0.78	0.00673	< 0.000001	3.09	3.17	3.03
135	7646.06	0.03	0.785	0.00025	0	0.27	0.28	0.25
128	7209.45	0.02	0.785	0.0775	< 0.000001	0.44	0.43	0.42
126	7100.38	0.02	0.836	0.0348	< 0.000001	0.38	0.38	0.36
140	7933.35	0.01	0.836	0.00134	0	0.22	0.23	0.23
142	8043.39	0.02	0.895	0.0108	0	0.21	0.21	0.23
137	7776.08	0.01	0.923	0.0000048	0	0.29	0.3	0.29
127	7137.83	0.01	0.967	0.00595	0	0.4	0.39	0.39
11	2273.13	0.04	0.994	0.0301	0	3.27	3.25	3.28

## Sheet: F vs FT
Index	Mass	DAve	PTTA	PWKW	PAD	F	FT
27	2689.73	3.11	< 0.000001	< 0.000001	< 0.000001	6.77	9.88
87	4832.16	3.9	< 0.000001	< 0.000001	< 0.000001	3.29	7.2
36	2937.94	1.66	< 0.000001	< 0.000001	< 0.000001	6.24	4.58
15	2332.53	1.75	< 0.000001	< 0.000001	< 0.000001	5.66	3.9
89	4989.78	1.8	< 0.000001	0.000674	< 0.000001	4.13	2.33
46	3246.46	19.09	< 0.000001	< 0.000001	< 0.000001	68.2	49.11
12	2296.92	1.13	< 0.000001	< 0.000001	0	4.97	3.84
35	2923.45	1.25	< 0.000001	< 0.000001	< 0.000001	5.1	3.85
33	2860.69	1.04	< 0.000001	< 0.000001	< 0.000001	5.34	4.29
84	4627.62	1.93	< 0.000001	< 0.000001	< 0.000001	5.13	7.07
18	2386.47	1.08	< 0.000001	< 0.000001	< 0.000001	4.77	3.69
91	5139.57	0.76	< 0.000001	< 0.000001	< 0.000001	2.11	2.88
29	2792.5	0.57	< 0.000001	< 0.000001	0.000896	3.32	2.75
69	4018.19	0.46	< 0.000001	< 0.000001	0.00000143	2.59	2.14
57	3701.42	0.57	< 0.000001	< 0.000001	< 0.000001	3.19	3.76
114	6282.46	2.29	< 0.000001	< 0.000001	< 0.000001	5.84	8.12
78	4395.53	0.65	< 0.000001	0.00000315	< 0.000001	4.29	3.64
11	2273.48	0.95	0.00000147	< 0.000001	0	4.18	3.23
82	4561.1	0.65	0.00000177	0.0000153	< 0.000001	2.39	3.04
8	2202.27	8.42	0.00000254	< 0.000001	< 0.000001	15.62	24.04
104	5694.99	1.19	0.00000418	< 0.000001	0	2.44	3.63
3	2074.54	1.97	0.00000473	0.0000109	< 0.000001	7.96	5.99
19	2420.31	1.83	0.00000561	< 0.000001	< 0.000001	5.62	7.45
135	7523.02	0.12	0.00000561	0.00000153	< 0.000001	0.35	0.47
102	5605.75	0.29	0.00000647	0.00000431	0.00316	1.78	2.07
75	4265.7	0.49	0.0000133	0.000179	< 0.000001	3.48	3.97
83	4587.37	0.31	0.0000219	0.00000421	0.00121	1.93	2.24
53	3555.25	7.13	0.000059	0.00881	< 0.000001	18.97	11.84
73	4205.09	0.31	0.000059	0.000102	0.0000279	2.03	2.34
110	5998.84	0.18	0.0000863	0.0000343	0.00101	1.3	1.49
39	3018.13	2.32	0.0000984	0.0000447	0	3.77	6.09
65	3890.36	0.4	0.00012	0.000179	< 0.000001	1.91	2.32
7	2175.04	0.77	0.000368	0.00297	< 0.000001	5.82	5.05
50	3425	0.72	0.000368	< 0.000001	< 0.000001	4.47	5.19
23	2554.93	0.49	0.000368	0.000156	< 0.000001	3.84	4.33
92	5158.45	0.31	0.000368	0.0000787	< 0.000001	2.19	2.49
20	2462.48	0.67	0.000387	0.00000143	< 0.000001	3.54	4.21
14	2323.65	0.54	0.000387	0.0000741	< 0.000001	4.82	4.28
1	2021.29	2.79	0.000471	0.00179	< 0.000001	10.51	7.72
59	3754.43	0.49	0.000495	0.00000421	< 0.000001	3.19	3.67
31	2818.46	0.34	0.000505	0.00297	0.389	3.04	3.39
48	3367.24	0.37	0.000765	0.000101	< 0.000001	2.45	2.08
58	3718.96	0.53	0.000776	0.0000177	< 0.000001	2.98	3.51
133	7376.79	0.12	0.000776	0.000281	< 0.000001	0.42	0.54
93	5225.71	0.28	0.000787	0.0267	< 0.000001	2.37	2.65
95	5315.76	0.18	0.00115	0.000585	< 0.000001	1.05	1.23
145	8178.27	0.08	0.0014	0.0191	0	0.19	0.27
79	4428.86	0.62	0.00196	0.125	< 0.000001	2.55	3.17
77	4384.35	0.41	0.00196	0.00076	< 0.000001	4.21	3.8
22	2538.63	0.91	0.00209	0.000229	< 0.000001	7.76	8.66
132	7338.04	0.1	0.00213	0.000663	< 0.000001	0.43	0.53
134	7486.1	0.13	0.00287	0.0000545	0	0.38	0.51
54	3606.31	1.49	0.00396	0.0326	< 0.000001	10.06	8.57
86	4742.42	0.65	0.00416	< 0.000001	< 0.000001	3.24	3.89
122	6829.56	0.08	0.00416	0.0107	< 0.000001	0.52	0.6
52	3487.03	1.13	0.00527	0.00000462	< 0.000001	7.02	5.89
154	8983.87	0.05	0.00602	0.00773	0	0.13	0.18
34	2904.04	0.55	0.00608	0.0947	< 0.000001	4.39	3.84
13	2316.26	0.41	0.0063	0.0115	< 0.000001	4.2	4.61
109	5975.3	0.1	0.00668	0.0153	< 0.000001	1.02	1.12
100	5520.79	0.19	0.00701	0.0145	< 0.000001	1.34	1.52
64	3864.74	0.33	0.00741	0.00914	< 0.000001	2.71	2.38
88	4959.48	0.21	0.00827	0.0974	< 0.000001	1.99	1.78
85	4678.21	1.88	0.00834	0.000179	< 0.000001	9.37	7.49
126	7021.4	0.07	0.00853	0.0163	< 0.000001	0.44	0.52
17	2364.62	0.36	0.0102	0.0000245	< 0.000001	3.23	2.87
103	5659.55	0.23	0.0102	0.0000237	0	1.51	1.74
96	5347	0.23	0.0106	0.00819	0	1.32	1.56
47	3316.75	0.83	0.0109	0.00001	< 0.000001	6.79	5.95
42	3069.1	0.33	0.0109	0.00416	< 0.000001	4.03	4.36
101	5539.36	0.2	0.0109	0.144	< 0.000001	1.56	1.76
49	3408.3	3.11	0.0112	0.00302	< 0.000001	14.96	18.07
70	4058.06	0.21	0.0127	0.0272	< 0.000001	1.77	1.98
67	3968.9	0.2	0.0132	0.0038	< 0.000001	2.71	2.51
108	5889.25	0.17	0.0135	0.000386	0	0.88	1.05
38	2991.2	1.06	0.0175	0.00192	< 0.000001	7.36	8.42
6	2133.47	0.53	0.0196	0.022	0	3.22	3.76
136	7645.47	0.05	0.0196	0.0443	0	0.24	0.29
155	9141.18	0.03	0.0201	0.0164	0	0.08	0.11
146	8207.41	0.05	0.0231	0.192	0	0.19	0.24
56	3684.67	0.24	0.0237	0.0451	< 0.000001	2.45	2.69
98	5410.71	0.12	0.0256	0.00837	< 0.000001	1.38	1.26
144	8121.11	0.04	0.0292	0.0784	0	0.19	0.23
156	9191.54	0.03	0.0292	0.02	0	0.09	0.12
123	6852.46	0.07	0.0298	0.127	< 0.000001	0.62	0.69
125	6965.54	0.07	0.0302	0.0525	0	0.38	0.45
32	2845.28	0.43	0.0314	0.121	< 0.000001	6.68	6.26
40	3039.44	0.33	0.0345	0.133	< 0.000001	3.65	3.98
131	7278.75	0.06	0.0363	0.078	< 0.000001	0.52	0.58
141	7934.16	0.05	0.0415	0.0968	0	0.2	0.25
158	9291.61	0.04	0.0425	0.0192	0	0.09	0.13
159	9387.12	0.03	0.0435	0.049	0	0.1	0.13
143	8043.52	0.05	0.0452	0.131	0	0.2	0.24
80	4494.22	0.13	0.0471	0.131	0.0000134	1.8	1.93
164	10239.34	0.02	0.0515	0.0957	0	0.04	0.07
166	10658.62	0.03	0.0544	0.081	0	0.03	0.06
118	6539.6	0.06	0.0545	0.0488	< 0.000001	0.61	0.67
157	9255.1	0.05	0.0565	0.00881	0	0.09	0.13
25	2609.45	0.47	0.064	0.081	< 0.000001	7.43	6.96
142	7999.41	0.06	0.0654	0.0414	0	0.21	0.26
139	7847.43	0.04	0.0654	0.111	0	0.28	0.32
28	2741.54	0.55	0.0678	0.0505	< 0.000001	5.59	5.04
9	2240.58	0.4	0.0678	0.43	< 0.000001	4.1	4.5
160	9438.28	0.03	0.0712	0.0624	0	0.09	0.12
41	3057.8	0.32	0.0738	0.307	< 0.000001	4.23	3.91
167	10908.49	0.03	0.0787	0.021	0	0.04	0.07
170	12056.18	0.03	0.0787	0.0274	0	0.02	0.05
129	7139.78	0.06	0.0869	0.144	0	0.36	0.42
153	8859.42	0.06	0.0876	0.0416	0	0.12	0.17
140	7895.53	0.04	0.0876	0.278	0	0.22	0.25
168	11573.58	0.03	0.0961	0.0191	0	0.02	0.05
124	6894.15	0.06	0.0961	0.0122	< 0.000001	0.64	0.57
165	10301.31	0.04	0.1	0.083	0	0.05	0.09
172	12691.74	0.02	0.1	0.115	0	0.02	0.04
68	4002.01	0.19	0.1	0.0947	< 0.000001	3.12	3.3
169	11975.86	0.04	0.108	0.0251	0	0.02	0.06
177	18807.41	0.02	0.111	0.582	0	0.01	0.04
66	3942.44	0.19	0.112	0.0168	< 0.000001	2.45	2.63
51	3441.75	0.16	0.112	0.00581	0	3.75	3.91
90	5093.94	0.1	0.112	0.081	0.0472	2.01	1.91
178	19616.69	0.02	0.112	0.473	0	0.01	0.04
176	18181.46	0.02	0.112	0.614	0	0.01	0.03
174	16142	0.03	0.114	0.289	0	0.01	0.04
152	8782.26	0.03	0.115	0.0957	0	0.12	0.16
179	19909.55	0.02	0.118	0.55	0	0.01	0.04
71	4129.34	0.15	0.124	0.0831	< 0.000001	1.84	1.7
72	4149.31	0.11	0.125	0.0871	< 0.000001	2.4	2.51
99	5454.32	0.17	0.134	0.133	0.00000193	2.3	2.47
163	10118.79	0.06	0.134	0.0474	0	0.05	0.11
137	7692.97	0.03	0.137	0.427	0	0.26	0.29
120	6709.94	0.04	0.14	0.172	< 0.000001	0.45	0.49
130	7208.74	0.04	0.146	0.131	< 0.000001	0.42	0.45
175	16438.61	0.03	0.15	0.424	0	0.01	0.05
63	3846.45	0.22	0.153	0.127	< 0.000001	3.12	2.89
107	5858.56	0.09	0.174	0.202	0	0.82	0.91
173	14058.71	0.05	0.2	0.131	0	0.02	0.07
24	2596.68	1.72	0.204	0.0282	< 0.000001	20	18.28
162	9933.6	0.06	0.222	0.398	0	0.06	0.12
16	2346.64	0.15	0.246	0.00357	< 0.000001	3.38	3.23
111	6025.31	0.08	0.246	0.0539	< 0.000001	1.68	1.76
128	7100.83	0.03	0.246	0.335	< 0.000001	0.36	0.39
151	8687.32	0.06	0.275	0.121	0	0.14	0.2
45	3206.97	0.12	0.292	0.229	< 0.000001	4.02	4.14
30	2806.62	0.17	0.327	0.081	< 0.000001	4.08	3.91
10	2262.56	0.13	0.358	0.948	< 0.000001	2.95	3.08
26	2651.61	5.26	0.374	0.394	< 0.000001	99.6	104.86
37	2966.05	0.45	0.407	0.0111	< 0.000001	7.13	7.58
113	6122.99	0.03	0.41	0.241	< 0.000001	0.96	0.99
97	5382.76	0.05	0.432	0.812	< 0.000001	1.07	1.12
116	6446.77	0.03	0.432	0.631	< 0.000001	0.56	0.59
127	7062.26	0.03	0.441	0.00881	< 0.000001	0.64	0.61
147	8290.08	0.01	0.484	0.404	0	0.2	0.22
2	2054.4	0.18	0.558	0.722	< 0.000001	3.57	3.75
161	9646.21	0.02	0.562	0.116	0	0.2	0.22
121	6743.99	0.02	0.585	0.812	< 0.000001	0.67	0.65
74	4226.02	0.04	0.593	0.69	0.000192	3.18	3.14
149	8520.65	0.09	0.609	0.0443	0	0.38	0.47
150	8564.58	0.09	0.638	0.0289	0	0.34	0.42
60	3789.02	0.08	0.644	0.885	< 0.000001	4.86	4.78
44	3160.85	0.06	0.644	0.673	< 0.000001	2.88	2.94
55	3669.39	0.04	0.644	0.132	< 0.000001	2.01	1.97
4	2095.35	0.11	0.65	0.339	< 0.000001	4.57	4.68
171	12377.96	0.01	0.67	0.0916	0	0.05	0.06
112	6094.93	0.01	0.782	0.144	< 0.000001	0.76	0.75
81	4528.77	0.02	0.793	0.712	< 0.000001	1.51	1.53
115	6419.88	0.01	0.8	0.278	0	0.65	0.66
62	3827.46	0.03	0.8	0.36	< 0.000001	3.07	3.04
5	2118.4	0.07	0.804	0.927	0	3.43	3.5
119	6615.73	0.02	0.816	0.418	< 0.000001	1.43	1.41
76	4332.5	0.1	0.829	0.944	0.0000378	9.4	9.5
148	8446.7	0.02	0.829	0.36	0	0.57	0.59
138	7788.74	0.01	0.829	0.157	0	0.34	0.33
43	3120.46	0.05	0.831	0.241	< 0.000001	4.38	4.44
94	5271.59	0.04	0.836	0.241	< 0.000001	2.61	2.65
21	2501.38	0.03	0.846	0.221	< 0.000001	3.51	3.55
117	6491.59	0.01	0.846	0.547	0	0.67	0.68
61	3811.81	0.02	0.871	0.944	< 0.000001	2.24	2.26
106	5812.84	0.03	0.872	0.567	0	1.09	1.12
105	5739.42	0.1	0.91	0.105	0	1.48	1.58
